# Supplementary material for: A Phenotypic High-Throughput Screen Identifies Small Molecule Modulators of Endogenous RGS10 in BV-2 Cells
Source: J Med Chem. 2024 Nov 15;67(22):20343–52. doi: 10.1021/acs.jmedchem.4c01738 (PMC11613444; doi:10.1021/acs.jmedchem.4c01738)
Supplement: Supplementary file 2 — jm4c01738_si_002.csv [file jm4c01738_si_002.csv]

No.	SMILE	ChemDiv ID	% IFN response	% LPS response	% Non-stimulated	IFN EC50 (μM)
1	O=C(CN(C(NC1c2ccc(OC)cc2)=O)C(CO3)=C1C3=O)N4CCCCCCC4	M788-4605	102.4 ± 39.3	87.4 ± 11.8	104.8 ± 16.4
2	N#Cc1cc(ccc1)NC(=O)Cn(c(=O)cc2C)c(n2)Nc(c3)cc(C)cc3C	P194-2174	102.4 ± 35.2	105.8 ± 18.2	116.1 ± 22.8
3	CCNc1ncnc2sc(c3c12)CN(CC3)Cc4ccncc4	S324-0173	94.0 ± 31.2	89.5 ± 15.6	97.1 ± 24.1
4	O=S1(=O)N=C(C)C(=CN1C)C(=O)OCc2nc(no2)-c3cc(F)ccc3	S342-0449	94.3 ± 36.7	90.3 ± 11.9	78.9 ± 13.5 *a
5	CCOc(cc1)ccc1-c(on2)nc2C(CC3=O)CN3c(cc4)ccc4C	S343-0670	97.4 ± 26.0	104.7 ± 14.7	85.6 ± 10.5
6	FC(F)(F)c1ccc(cc1)NC(=O)Cn2c(=O)n(-c(cc3C)ccc3)c(=O)c(c24)n(C)c(C)c4	S348-2010	145.1 ± 41.3	113.8 ± 20.5	95.9 ± 24.6
7	Fc1c(F)ccc(c1)NC(=O)CN(C(=C23)COC2=O)C(=O)NC3c4ccc(Cl)cc4	S350-0115	171.6 ± 64.8 **	84.1 ± 6.9	69.6 ± 13.6 ***a	23.5 ± 5.3
8	c1c(F)cc(F)cc1NC(=O)CN(C(=C23)COC2=O)C(=O)NC3c4ccc(Cl)cc4	S350-0116	186.7 ± 61.6 ***	80.4 ± 18.6	56.8 ± 7.8 ***a	31.2 ± 9.3
9	c1cc(Br)cc(F)c1NC(=O)Cn2c(=O)n(c(=O)c(c23)n(C)c(C)c3)-c(cc4)ccc4C	S348-1665	90.1 ± 28.2	92.5 ± 17.8	156.8 ± 19.5 ****
10	c1cc(F)ccc1NC(=O)c(c2)nn(c23)CC(OC3)c(c4)ccc(c45)OCO5	S368-0654	123.2 ± 36.2	105.3 ± 23.4	113.8 ± 13.2
11	COC(=O)c1ccc(cc1)NC(=O)N(CC2)CCC2OCCOC	S425-0152	106.7 ± 32.7	121.7 ± 12.3	101.2 ± 8.3
12	c1ccc(OC)cc1CNC(=O)c(cc2)cc(c23)nc4c(c3Cl)CCCC4	C598-0583	141.3 ± 19.9	97.4 ± 17.2	104.6 ± 12.3
13	o1cccc1C(=O)N2CCN(CC2)C(=O)C3CCCN(C3)Cc4c(C)oc(n4)-c5ccc(Cl)cc5	C522-3730	172.8 ± 41.4 **	116.9 ± 12.1	101.8 ± 17.8	78.8 ± 51.5
14	c1ccccc1CN(Cc2ccco2)Cc(cc3=O)[nH]c(c34)cc(C)cc4C	F326-0563	230.6 ± 50.4 ****	92.8 ± 13.0	98.5 ± 23.9	13.8 ± 8.8
15	CCc1cc(on1)-c2cc(sc2)S(=O)(=O)Nc(cc3)c(Br)cc3C	L923-0739	206.2 ± 54.1 ****	104.1 ± 11.3	76.8 ± 28.3	33.6 ± 19.6
	*P<0.05; **P<0.01; ***P<0.001; ****P<0.0001 using one-way ANOVA with Dunnet’s post hoc test for pairwise comparisons.
	aHiBit signal decreased compared to control.
